# Supplementary material for: Probiotics Reduce Inflammation in Antiretroviral Treated, HIV-Infected Individuals: Results of the “Probio-HIV” Clinical Trial
Source: PLoS One. 2015 Sep 16;10(9):e0137200. doi: 10.1371/journal.pone.0137200 (PMC4573418; doi:10.1371/journal.pone.0137200)
Supplement: S1 Data — (XLS) [file pone.0137200.s001.xls]

## Sheet: Foglio1
							PRE		POST		CD4 recovery		viremia		Immune activation T0						Immune activation T1						Plasma markers T0						Plasma markers T1
PATIENT ID	Beginning Therapy	Year of infection	years from time of infection and beginning therapy (2013)	CD4 Diagnosis	HIV-RNA Diagnosis	CD4 nadir	CD4 #	CD4 %	CD4 #	CD4 %	ΔCD4 pre	ΔCD4 post	pre	post	CD38 % CD4	HLADR % CD4	CD38/HLADR % CD4	CD38 % CD8	HLADR % CD8	CD38/HLADR % CD8	CD38 % CD4	HLADR % CD4	CD38/HLADR % CD4	CD38 % CD8	HLADR % CD8	CD38/HLADR % CD8	sCD14 (ng/mL)	D-dimer (ng/mL)	CRP (ng/mL)	IL-6 (pg/mL)	LBP μg/mL	hsCRP mg/L	sCD14 (ng/mL)	D-dimer (ng/mL)	CRP (ng/mL)	IL-6 (pg/mL)	LBP μg/mL	hsCRP mg/L
P1	1998	1998	15	330	300000	300	550	19.07	727	25.67	250	427	36	37	21.88	5.74	1.1	4.51	20.19	4.86	12.09	3.8	0.94	4.53	7.24	2.69	2321.12	144.734	446.331	1.79797	23.7831	0.355101	1659.76	155.465	2216.15	0.5	22.9157	2.63089
P2	2010	2010	3	63	193537	63	426	12.88	595	20.46	363	532	22	1	13.93	13.03	2.89	3.49	11.82	3.88	8	9.04	0.7	0.62	10.65	1.44	2006.31	5	1723.23	10.3996	25.5984	2.1264	1347.7	5	853.947	0.5	25.4699	0.699832
P3	2004	2004	9	300	45000	300	579	22.52	691	24.57	279	391	1	1	15.47	4.59	2.45	6.12	5.72	3.29	6.16	7.26	1.3	2.31	26.66	5.85	1634.84	5	679.981	0.5	23.9598	0.831558	1779.27	5	576.747	0.5	21.245	0.419563
P4	1995	1995	18	50	>100000	50	767	39.12	714	36.91	717	664	1	1	10.17	9.23	1.63	5.01	3.7	1.7	8.94	4.49	1.37	17.21	5.22	6.76	1915.3	107.079	100.173	0.5	31.7189	0.01	2107.91	208.053	74.7263	0.5	34.996	0.01
P5	2009	2009	4	16	>100.000	16	329	7.47	429	14.37	313	413	1	1	16.96	18.8	4.13	14.9	5.47	3.44	12.25	9.96	1.06	0.59	9.2	0.59	2194.74	23.4064	3429.01	5.95897	17.0683	6.42853	2080.98	5	2224.84	4.49699	14.3855	2.50196
P6	2000	2000	13	70	150000	70	608	21.38	455	17.51	538	385	1	1	13.95	9.66	2.14	1.95	17.01	2.1	17.1	4.49	2.7	3.02	9.48	2.83	1129.68	153.302	331.147	1.90435	20.7631	0.100056	1262.82	103.744	252.602	0.5	20.6988	0.01
P7	2009	2009	4	50	100000	50	394	14.34	389	17.85	344	339	1	1	23.32	5.22	1.68	7.78	8.85	4.81	18.1	5.62	1.11	2.88	5.2	1.83	2349.02	5	6000.6	6.51563	35.5904	8.24187	2063.73	5	3133.92	3.69188	25.1647	3.63425
P8	1995	1995	18	50		50	527	23.25	348	19	477	298	50	29	26.04	21.01	5.06	3.65	47.07	10.49	18.83	14.93	2.44	1.66	38.59	5.06	3033.25	31.9722	3025.61	2.58855	32.5703	5.6718	3145.42	46.8038	3588.76	0.5	32.2651	3.91172
P9	1998	1998	15	300	10000	300	1402	33.88	1244	36.1	1102	944	1	1	16.48	3.48	6.52	5.51	2.71	11.92	12.69	2.05	0.52	1.27	2.18	0.61	1428.27	553.861	1812.29	0.5	25.0843	2.0171	1244.38	416.637	1777.04	0.5	30.1285	2.36743
P10	1993	1993	20	60	>100.000	20	467	23.01	446	25.91	447	426	1	9	31.84	3.98	1.48	3.47	4.94	1.43	11.51	3.58	1.11	4.83	6.23	2.35	2391.94	114.331	3453.76	18.8269	30.4819	5.17012	2387.96	37.3057	2427.07	17.1395	29.004	2.13481
P11	1999	1999	14	29	>100.000	29	629	33.78	672	34.21	600	643	8	30	51.86	6.83	3.96	11.67	8.39	4.3	22.87	7.44	1.35	2.7	12.2	3.07	1648.27	24.7294	139.323	0.5	15.7028	0.01	1703.43	58.3639	545.418	0.5	27.6867	0.304652
P12	1994	1994	19	300	25000	300	897	36.86	862	34.81	597	562	1	1	11.41	41.09	2.16	1.32	34.53	3.67	5.14	33.07	0.62	0.19	27.39	0.47	1533.26	452.494	1639.49	0.5	23.9116	2.02831	1354.33	404.717	1868.92	2.90682	27.0924	1.08941
P13	2009	2009	4	350	56000	350	597	24.07	686	26.03	247	336	13	1	7.32	11.94	2.66	4.02	13.4	4	5.35	7.89	1.9	0.42	5.15	1.07	1579.36	71.9568	327.831	0.5	21.3574	0.133688	1538.05	50.6492	337.878	1.24552	25.0843	0.01
P14	2001	2001	12	50	50000	50	285	16.4	180	18.01	235	130	9	1	3.21	10.15	2.59	5.17	17.28	9.92	1.99	12	2.63	2.91	24.02	8.69	2128.81	5	4381.59	4.62683	38.1606	6.31923	2168.75	5	2950.07	4.84506	24.8755	2.78784
P15	2002	2002	11	180	50000	180	833	21.84	897	27.38	653	717	1	1	31.92	6.69	1.71	1.46	23.01	1.44	37.69	4.02	1.44	14.63	8.24	3.8	1954.37	5	5219.86	6.7675	24.1205	7.08997	2299.84	5	3007.68	1.29629	27.2851	3.10454
P16	2004	2004	9	69	>100.000	69	402	21.75	454	28.46	333	385	1	22	11.41	9.09	2.44	2.36	12.02	3.74	4.46	8.73	0.81	0.58	8.87	0.85	1235.8	54.9149	1585.6	0.5	34.1767	2.41788	1604.83	23.6804	4468.48	0.5	25.7269	4.2032
P17	1999	1999	14	280	1000000	280	533	43.16	581	39.15	253	301	1	1	8.15	7.56	1.14	3.97	8.62	4.06	6.7	6.1	0.82	0.83	12.14	1.97	1386.76	73.7262	1381.28	0.5	26.4337	1.31642	1660.75	38.2982	1151.08	0.5	22.6586	0.584922
P18	1995	1995	18	150	250000	150	640	37.89	503	36.82	490	353	1	1	21.82	10.6	2.63	1.66	15.49	5.5	6.29	7.85	0.51	0.53	14.09	0.77	2622.3	5	9878.2	13.4173	31.253	8.83324	2763.36	5	754.095	2.74306	21.8394	0.492433
P19	2004	2004	9	400	25000	400	513	43.63	825	44.77	113	425	16	1	4.09	7.03	0.66	1.6	3.01	0.96	5.24	3.6	0.59	2.49	11.31	1.3	2063.83	5	3780.76	0.5	23.8795	3.71553	2358.39	5	874.081	0.5	22.9799	0.329877
P20	2004	2004	9	200	60000	200	530	32.69	638	33.92	330	438	1	1	3.58	17.92	2.28	9.93	20.21	19.18	3.14	8.16	0.81	1.55	20.53	3.66	2274.55	34.4303	4214.12	0.5	33.2289	4.45824	1983.22	5	1391.42	0.5	26.4819	1.26598
C1															24.59	3.77	1.08	2.86	10.65	1.62							1348.93	5	1145.2	0.5	24.5542	0.573711
C2															12.06	5.69	0.69	1.62	7.87	0.37							1415	5	2610.5	1.38581	21.4538	2.08997
C3															51	1.26	0.88	7.03	4.31	2.35							915.909	5	381.51	0.5	20.6827	0.01
C4															13.47	8	1.35	3.7	8.97	18.29							1461.6	5	2335.94	1.976	28.3936	1.6079
C5															13.63	8.91	1.91	0.7	18.35	2.73							995.105	5	487.144	0.5	18.2731	0.01
C6															26.55	2.8	0.55	4.68	1.44	0.67							1420.84	5	738.746	1.33668	20.6506	0.226177
C7															26.73	3.07	4.88	4.57	3.82	0.85							1323.2	5	5673.73	1.47708	23.4618	3.82203
C8															17.1	2.27	0.87	3.9	6.5	0.84							1806.78	5	833.658	0.5	20.747	0.285034
C9															26.33	2.16	0.81	4.1	4.31	1.24							1502.5	5	137.924	0.5	22.0482	0.01
C10															13.53	3.08	0.56	1.54	8.72	1.64							1373.03	33.3416	1201.8	0.5	20.3775	0.324271
C11															5.2	3.51	0.52	1.7	4.89	0.7							703.208	5	2996.29	2.01116	27.1084	2.90555
